# Supplementary material for: Protective Effect of Arzanol against H2O2-Induced Oxidative Stress Damage in Differentiated and Undifferentiated SH-SY5Y Cells
Source: Int J Mol Sci. 2024 Jul 5;25(13):7386. doi: 10.3390/ijms25137386 (PMC11242736; doi:10.3390/ijms25137386)
Supplement: Supplementary file 1 [file ijms-25-07386-s001.zip]

Archive with 1 entries (1 files):
- ijms-3065497-supplementary.pdf
